# Supplementary material for: Barriers and Predictors of HPV Vaccine Uptake Among Female Medical Students in Saudi Arabia: A Multi-Center Cross-Sectional Study
Source: Healthcare (Basel). 2025 Sep 24;13(19):2408. doi: 10.3390/healthcare13192408 (PMC12523730; doi:10.3390/healthcare13192408)
Supplement: Supplementary file 1 [file healthcare-13-02408-s001.zip]

Archive with 1 entries (1 files):
- healthcare-3815468-supplementary.pdf
